# Supplementary material for: A Predictive Model for the Risk of Posterior Circulation Stroke in Patients with Intracranial Atherosclerosis Based on High Resolution MRI
Source: Diagnostics (Basel). 2022 Mar 15;12(4):812. doi: 10.3390/diagnostics12040812 (PMC9031625; doi:10.3390/diagnostics12040812)
Supplement: Supplementary file 1 [file diagnostics-12-00812-s001.zip]

Archive with 1 entries (1 files):
- diagnostics-1568678-supplementary.pdf
